# Supplementary material for: Models for temporal-spatial parameters in walking with cadence ratio as the independent variable
Source: Med Biol Eng Comput. 2018 Nov 21;57(4):877–86. doi: 10.1007/s11517-018-1919-8 (PMC6449492; doi:10.1007/s11517-018-1919-8)
Supplement: Supplementary file 2 — (M 964 bytes) [file 11517_2018_1919_MOESM2_ESM.m]

figure;
subplot(3,1,1),hold on; axis([0.5 1.3 0.6 2])
for i=(1:1:24)
plot([0.6 0.7 0.8 0.9 1.0 1.1 1.2],strike_length_normalised,'k.')
end
plot([0.6,0.7,0.8,0.9,1.0,1.1,1.2],strike_length_normalised(:,25),'k*'); 

x=[0.6:0.1:1.2];x_function=[0.5:0.01:1.3];
plot(x_function,best_fit_stride_length_cadence_function,'k')
xlabel ('(a)');ylabel ('SL');

subplot(3,1,2),hold on; axis([0.5 1.3 0 2.1])
for i=(1:1:24)
plot([0.6 0.7 0.8 0.9 1.0 1.1 1.2],walk_speed_normalised,'k.')
end
plot(x,walk_speed_normalised(:,25),'k*')
plot(x_function,deducted_speed_cadence_function,'k')
xlabel ('(b)');ylabel ('SP(1/s)');

subplot(3,1,3),hold on; axis([0.5 1.3 0 2.1])
axis([0.5 1.3 0.005 0.01]); xlabel ('(c) CR');ylabel ('WR');
for i=(1:1:24)
plot([0.6 0.7 0.8 0.9 1.0 1.1 1.2],walk_ratio_normalised,'k.')
end
plot([0.6 0.7 0.8 0.9 1.0 1.1 1.2],walk_ratio_normalised(:,25),'k*')
plot(x_function,paper_deducted_stride_length_wr_cadence_function,'k' )
